# Supplementary material for: Antiviral Activity of (1S,9aR)-1-[(1,2,3-Triazol-1-yl)methyl]octahydro-1H-quinolizines from the Alkaloid Lupinine
Source: Molecules. 2024 Dec 5;29(23):5742. doi: 10.3390/molecules29235742 (PMC11644009; doi:10.3390/molecules29235742)
Supplement: Supplementary file 1 [file molecules-29-05742-s001.zip]

Archive with 1 entries (1 files):
- molecules-3311680-supplementary.pdf
